# Supplementary material for: Metabolic Interactions of Side-chain Extended and Unsaturated Vitamin D Analogs with Cytochrome P450 Enzymes: Integrating Theoretical and Experimental Approaches
Source: Biomolecules. 2025 Aug 25;15(9):1222. doi: 10.3390/biom15091222 (PMC12467546; doi:10.3390/biom15091222)
Supplement: Supplementary file 1 [file biomolecules-15-01222-s001.zip]

Archive with 1 entries (1 files):
- biomolecules-3805169-supplementary.pdf
